# Supplementary material for: Dynamic Changes of the Microbial Community and Volatile Organic Compounds of the Northern Pike (Esox lucius) during Storage
Source: Foods. 2023 Jun 25;12(13):2479. doi: 10.3390/foods12132479 (PMC10340231; doi:10.3390/foods12132479)
Supplement: Supplementary file 1 [file foods-12-02479-s001.zip]

Archive with 1 entries (1 files):
- foods-2405231-supplementary.xlsx
