# Supplementary material for: Dynamic Changes of the Microbial Community and Volatile Organic Compounds of the Northern Pike (Esox lucius) during Storage
Source: Foods. 2023 Jun 25;12(13):2479. doi: 10.3390/foods12132479 (PMC10340231; doi:10.3390/foods12132479)
Supplement: Supplementary file 1 [file foods-12-02479-s001.zip › foods-2405231-supplementary.xlsx]

## Sheet: Sheet1
group	1	5	9	13
sample	1	5	9	13
n-Hexane	1.21835	0.876054	0.509462	0.418002
Methylene chloride	6.52677	8.7038	4.26447	3.91654
Butane, 2-methyl-	0.417253	0.445923	0.260394	0.55229
Styrene	0.32909	1.77425	0.105222	0.395701
o-Cymene	0.219219	0	0.132824	0.0153218
1,3,5,7-Cyclooctatetraene	0.0969422	0.285047	0.214165	0.0709706
Phenylethyl Alcohol	0	0.00835085	0.0487138	0.0488485
Ethanol	46.7648	20.1163	31.5294	35.8099
Benzyl alcohol	0.0794624	0.0194661	0.0224522	0.0371773
1-Butanol, 3-methyl-	0	0	23.4874	22.1096
1-Butanol	0.201644	0.609481	0.571541	0.681126
Benzaldehyde	0.260682	0.518433	0.102533	0.106077
n-Hexadecanoic acid	0.883623	1.70299	0	0.0786059
Acetic acid	0	0	0.343309	0.264898
Acetone	0.584987	0.405202	1.8807	1.08469
2,3-Butanedione	0	0	1.0072	0.683587
2-Pentanone	0	0.0749783	0	0.322437
Ethyl Acetate	14.2961	19.985	12.33	12.362
Toluene	10.4054	25.5596	12.1301	10.5054
p-Xylene	0.644968	2.09355	0	0.215705
Ethylbenzene	0.441182	0.914555	0.256734	1.17087
Benzene, 1,3-dimethyl-	0.580144	0.596381	0.963319	0.853726
Phenol	0.0153977	0.17365	0.0484776	0.017688
Naphthalene	0.0528001	0	0.0913096	0.0525018
Carbon disulfide	9.02587	15.137	9.70031	8.22637
